# Supplementary material for: Transposable Elements Activity is Positively Related to Rate of Speciation in Mammals
Source: J Mol Evol. 2018 May 31;86(5):303–10. doi: 10.1007/s00239-018-9847-7 (PMC6028844; doi:10.1007/s00239-018-9847-7)
Supplement: Supplementary file 2 — Supplementary material Tables (XLSX 40 KB) [file 239_2018_9847_MOESM2_ESM.xlsx]

## Sheet: Table S1
Table S1. Species richness and age of all the known mammalian families
Order	Family	Number of species	Family crown age
Peramelemorphia	Peroryctidae	12	12
Peramelemorphia	Peramelidae	18	12
Cetartiodactyla	Balaenidae	4	12
Cetartiodactyla	Balaenopteridae	9	12
Cetartiodactyla	Eschrichtiidae	1	12
Cetacea	Phocoenidae	6	13
Cetacea	Monodontidae	2	13
Primates	Hominidae	7	14
Primates	Hylobatidae	19	14
Carnivora	Otariidae	16	15
Carnivora	Odobenidae	1	15
Cetartiodactyla	Neobalaenidae	1	15
Cetacea	Delphinidae	37	15
Rodentia	Echimyidae	91	15
Rodentia	Myocastoridae	1	15
Cetacea	Pontoporiidae	1	16
Cetacea	Iniidae	4	16
Primates	Atelidae	26	16
Primates	Cebidae	29	16
Rodentia	Hydrochoeridae	2	17
Rodentia	Cavidae	16	17
Artiodactyla	Bovidae	144	18
Artiodactyla	Moschidae	7	18
Artiodactyla	Cervidae	51	19
Artiodactyla	Antilocapridae	1	19
Artiodactyla	Giraffidae	2	19
Rodentia	Capromyidae	20	19
Diprotodontia	Macropodidae	65	21
Diprotodontia	Potoroidae	10	21
Rodentia	Octodontidae	13	21
Rodentia	Ctenomydae	60	21
Primates	Cercopithecidae	159	21
Rodentia	Cricetidae	580	22
Rodentia	Muridae	755	22
Carnivora	Phocidae	19	23
Rodentia	Thryonomidae	2	23
Rodentia	Petromuridae	1	23
Carnivora	Hespertidae	33	24
Carnivora	Eupleridae	8	24
Cetacea	Kogiidae	2	25
Cetacea	Physeteridae	1	25
Rodentia	Abrocomidae	10	25
Rodentia	Chinchilidae	7	26
Rodentia	Dinomydae	1	26
Cetacea	Ziphiidae	22	27
Rodentia	Dasyproctidae	13	27
Pilosa	Bradypodidae	4	27
Pilosa	Megalonychidae	2	27
Carnivora	Hyaenidae	4	28
Didelphimorphia	Didelphidae	82	29
Peramelemorphia	Thylacomyidae	2	29
Carnivora	Felidae	42	29
Carnivora	Prionodontidae	2	29
Carnivora	Procyonidae	13	29
Carnivora	Mustelidae	59	29
Cetacea	Platanistidae	2	29
Rodentia	Cuniculidae	2	29
lagomorpha	Ochotonidae	30	30
Primates	Cheirogaleidae	34	30
Primates	Indriidae	19	30
Didelphimorphia	Caluromyidae	5	31
Carnivora	Ailuridae	1	31
Artiodactyla	Tayassuidae	8	31
Artiodactyla	Suidae	19	31
Rodentia	Calomyscidae	6	31
Rodentia	Geomyidae	41	31
Rodentia	Heteromyidae	65	31
Primates	Lemuridae	21	31
Dasyuromorphia	Dasyuridae	73	32
Dasyuromorphia	Myrmecobiidae	1	32
Diprotodontia	Hypsiprymnodontidae	1	32
Carnivora	Viverridae	35	32
Carnivora	Mephitidae	12	32
Sirenia	Trichechidae	3	32
Sirenia	Dugongidae	2	32
Chiroptera	Noctilionidae	2	33
Chiroptera	Furipteridae	2	33
Chiroptera	Mormoopidae	10	34
Chiroptera	Phyllostomidae	200	34
Primates	Galagidae	19	36
Primates	Lorisidae	15	36
Rodentia	Erethizontidae	16	37
Monotremata	Tachyglossidae	4	38
Monotremata	Ornithorhynchidae	1	38
Carnivora	Ursidae	8	38
Rodentia	Bathyergidae	16	38
Diprotodontia	Vombatidae	3	39
Diprotodontia	Phascolarctidae	1	39
Diprotodontia	Pseudocheiridae	17	39
Diprotodontia	Petauridae	11	39
Chiroptera	Thyropeteridae	5	40
Carnivora	Nandiniidae	1	41
Pilosa	Myrmecophagidae	3	41
Pilosa	Cyclopedidae	1	41
Diprotodontia	Tarsipedidae	1	42
Artiodactyla	Tragulidae	8	42
Rodentia	Spalacidae	30	42
Rodentia	Ctenodactylidae	11	42
Rodentia	Diatomidae	1	42
Chiroptera	Hipposideridae	94	44
Chiroptera	Rhinolophidae	95	44
Chiroptera	Megadermatidae	5	44
Chiroptera	Craseonycteridae	1	44
Rodentia	Hystricidae	11	44
Diprotodontia	Acrobatidae	2	46
Diprotodontia	Phalangeridae	27	46
Diprotodontia	Burramyidae	5	46
Chiroptera	Vespertilionidae	456	46
Chiroptera	Miniopteridae	31	46
Carnivora	Canidae	35	48
Chiroptera	Mystacinidae	2	48
Chiroptera	Molossidae	110	49
lagomorpha	Leporidae	61	49
Rodentia	Dipodidae	52	51
Chiroptera	Natalidae	12	52
Chiroptera	Nycteridae	16	52
Chiroptera	Emballonuridae	53	52
Chiroptera	Rhinopomatidae	6	52
Perissodactyla	Rhinoceratidae	6	52
Perissodactyla	Tapiridae	5	52
Rodentia	Aplodontidae	1	52
Rodentia	Sciuridi	286	52
Primates	Daubentonidae	11	53
Chiroptera	Myzopodidae	2	54
Rodentia	Anomaluridae	7	54
Rodentia	Pedetida	1	54
Artiodactyla	Hippopotamidae	5	55
scandentia	Tupaiidae	19	57
scandentia	Ptilocercidae	1	57
Perissodactyla	Equidae	13	58
Rodentia	Castoridae	2	58
Rodentia	Gliridae	29	60
Proboscidae	Elephantidae	3	61
Hyracoidae	Procavidae	4	61
Chiroptera	Pteropodidae	195	62
Afrosoricidae	Tenrecidae	30	64
Afrosoricidae	Chysochloridae	21	64
Notoryctemorphia	Notoryctidae	2	65
Artiodactyla	Camelidae	5	65
Insectivora	Talpidae	39	67
Insectivora	Soricidae	376	67
Primates	Tarsidae	11	67
Cingulata	Dasypodidae	21	68
Microbiotheria	Microbiotheriidae	1	69
Insectivora	Erinaceidae	24	71
Insectivora	Solenodontidae	4	75
Macroscelidea	Macroscelididae	15	76
Tubulidentata	Orycteropodidae	1	77
Pholydotae	Manidae	8	80
Dermoptera	Cynocephalidae	2	81
Paucituberculata	Caenolestidae	6	87

## Sheet: Table S2
Table S2. List of the age, number of extant and extinct species for all the mammalian families of which we have fossil data available. The ratio between extinct and exact species is calculated as: (extinct + extant) / extinct
Family name	Family age	Number of extant species	Number of extinct species	Sum of extinct and extant species	Extinct and extant ratio
Ornithorhynchidae	38	1	6	7	0.857143
Elefantidae	61	3	37	40	0.925
Procavidae	61	4	4	8	0.5
Camelidae	65	6	0	6	0
Bradipodidae	27	4	0	4	0
Tarsiidae	67	5	6	11	0.545455
Equidae	58	9	0	9	0
Dasipododae	68	21	102	123	0.829268
Erinaceidae	71	24	0	24	0
Hominidae	14	5	46	51	0.901961
Tenrecidae	64	30	3	33	0.0909091
Galagidae	36	7	3	10	0.3
Ochotonidae	30	30	38	68	0.558824
Canidae	48	35	157	192	0.817708
Caviidae	17	14	36	50	0.72
Cheirogaleidae	30	11	0	11	0
Leporidae	49	61	98	159	0.616352
Felidae	29	40	74	114	0.649123
Cebidae	16	62	10	72	0.138889
Heteromydae	31	59	95	154	0.616883
Didelphidae	29	87	32	119	0.268908
Pteropodidae	62	166	0	166	0
Macropodidae	21	65	57	122	0.467213
Sciuridae	52	273	129	402	0.320896
Soricidae	67	376	118	494	0.238866
Cercopitecidae	21	82	9	91	0.0989011
Bovidae	14	137	0	137	0
Vespertilionidae	46	320	34	354	0.0960452
Muridae	22	1330	64	1394	0.045911

## Sheet: TableS3
Table S3. Results of the correlation and linear regression model between the number of extinct species and clade age in the first column and between the rate of extinction and clade age in the second column.
	extinct_species ~ clade_age	(extinct_species/total_species) ~ clade_age
Spearman correlation P-value	0.9457	0.8168
Linear regression P-value	0.5864	0.91125

## Sheet: Table S4
Table S4. Mammalian species used to test the relationship between RRS and TEs activity. For each species it is listed its taxonomy, the age and species richness of the superorder, order and family of belonging; the Rate of Speciation (RS); the genome size and the TEs activity (data retrieved by Jurka et al. 2011). Data about species richness is retrieved from Catalogue of Life. Data about the age…
SUBCLASS	INFRACLASS	SUPERORDER	N SPECIES SUPORDER	AGE SUPORDER	ORDER	N SPECIES ORDER	AGE ORDER	FAMILY	N SPECIES FAMILY	AGE FAMILY	SPECIES	COMMON NAME	GENOME SIZE	RATE SPECIATION FAMILY	1%NF	1% ELEMENTS	1%DI	1%DI MEAN FAMILIES	5%NF	5% ELEMENTS	5%DI	5%DI MEAN FAMILIES
Theria	Eutheria	Euarchontoglires	2969	90	Primates	488	75	Hominidae	7	15	Homo sapiens	Human	2.87	0.466667	12	5981	2083.97	1352.16	48	33613	11711.8	9964.89
Theria	Eutheria	Euarchontoglires	2969	90	Primates	488	75	Hominidae	7	15	Pan troglodytes	Chimp	2.9	0.466667	8	1799	620.345	1352.16	50	23832	8217.93	9964.89
Theria	Eutheria	Euarchontoglires	2969	90	Primates	488	75	Cercopithecidae	159	21	Macaca mulatta	Macaque	2.64	7.57143	15	2834	1073.48	1073.48	67	70319	26636	26636
Theria	Eutheria	Euarchontoglires	2969	90	Primates	488	75	Cebidae	29	16	Callithrix jacchus	Marmoset	2.76	1.8125	1	32	11.5942	11.5942	11	1299	470.652	470.652
Theria	Eutheria	Euarchontoglires	2969	90	Primates	488	75	Tarsiidae	11	67	Tarsius syrichta	Tarsier	2.77	0.164179	2	18	6.49819	6.49819	23	7705	2781.59	2781.59
Theria	Eutheria	Euarchontoglires	2969	90	Primates	488	75	Cheirogalagidae	34	30	Microcebus murinus	Mouse lemur	1.85	1.13333	7	143	77.2973	77.2973	26	6066	3278.92	3278.92
Theria	Eutheria	Euarchontoglires	2969	90	Primates	488	75	Galagidae	19	36	Otolemur garnetii	Bushbaby	1.97	0.527778	2	101	51.269	51.269	12	18970	9629.44	9629.44
Theria	Eutheria	Euarchontoglires	2969	90	Rodentia	2367	78	Muridae	755	22	Mus musculus	Mouse	2.62	34.3182	23	1930	736.641	1528.6	113	72236	27571	27365.3
Theria	Eutheria	Euarchontoglires	2969	90	Rodentia	2367	78	Muridae	755	22	Rattus norvegicus	Rat	2.48	34.3182	21	5755	2320.56	1528.6	92	67356	27159.7	27365.3
Theria	Eutheria	Euarchontoglires	2969	90	Rodentia	2367	78	Heteromyidae	65	32	Dipodomys ordii	Kangaroo rat	1.84	2.03125	6	314	170.652	170.652	21	54065	29383.2	29383.2
Theria	Eutheria	Euarchontoglires	2969	90	Rodentia	2367	78	Caviidae	18	18	Cavia porcellus	Guinea pig	2.66	1	10	1215	456.767	456.767	39	38173	14350.8	14350.8
Theria	Eutheria	Euarchontoglires	2969	90	Rodentia	2367	78	Sciuridae	286	52	Spermophilus tridecemlineatus	Squirrel	1.91	5.5	5	140	73.2984	73.2984	47	13754	7201.05	7201.05
Theria	Eutheria	Euarchontoglires	2969	90	Lagomorpha	92	78	Leporidae	61	48	Oryctolagus cuniculus	Rabbit	2.08	1.27083	3	52	25	25	36	47855	23007.2	23007.2
Theria	Eutheria	Euarchontoglires	2969	90	Lagomorpha	92	78	Ochotonidae	30	48	Ochotona daurica	Pika	1.92	0.625	10	401	208.854	208.854	54	14259	7426.56	7426.56
Theria	Eutheria	Laurasiatheria	2161	90	Artiodactyla	245	80	Bovidae	144	17	Bos taurus	Cow	2.73	8.47059	3	46	16.8498	16.8498	31	63422	23231.5	23231.5
Theria	Eutheria	Laurasiatheria	2161	90	Artiodactyla	245	80	Camelidae	5	66	Vicugna pacos	Alpaca	1.92	0.0757576	0	0	0	0	10	420	218.75	218.75
Theria	Eutheria	Laurasiatheria	2161	90	Carnivora	287	80	Canidae	35	48	Canis lupus	Dog	2.38	0.729167	4	462	194.118	194.118	14	81969	34440.8	34440.8
Theria	Eutheria	Laurasiatheria	2161	90	Carnivora	287	80	Felidae	42	30	Felis catus	Cat	1.64	1.4	3	2372	1446.34	1446.34	16	59515	36289.6	36289.6
Theria	Eutheria	Laurasiatheria	2161	90	Perissodactyla	24	80	Equidae	13	58	Equus caballus	Horse	2.42	0.224138	2	593	245.041	245.041	20	19683	8133.47	8133.47
Theria	Eutheria	Laurasiatheria	2161	90	Chiroptera	1299	68	Pteropodidae	195	63	Pteropus vampyrus	Megabat	1.83	3.09524	4	140	76.5027	76.5027	16	1924	1051.37	1051.37
Theria	Eutheria	Laurasiatheria	2161	90	Chiroptera	1299	68	Vespertilionidae	456	45	Myotis lucifugus	Bat	1.67	10.1333	15	4283	2564.67	2564.67	55	99014	59289.8	59289.8
Theria	Eutheria	Laurasiatheria	2161	90	Insectivora	452	84	Erinaceidae	24	71	Erinaceus europaeus	Hedgehog	2.13	0.338028	9	475	223.005	223.005	63	14890	6990.61	6990.61
Theria	Eutheria	Laurasiatheria	2161	90	Insectivora	452	84	Soricidae	376	67	Sorex araneus	Shrew	1.83	5.61194	6	112	61.2022	61.2022	25	2803	1531.69	1531.69
Theria	Eutheria	Afrotheria	324	97	Proboscidea	3	41	Elephantidae	3	61	Loxodonta africana	Elephant	2.3	0.0491803	0	0	0	0	7	1052	457.391	457.391
Theria	Eutheria	Afrotheria	324	97	Afrosoricida	51	74	Tenrecidae	30	64	Echinops telfairi	Tenrec	2.11	0.46875	0	0	0	0	5	4783	2266.82	2266.82
Theria	Eutheria	Afrotheria	324	97	Hyracoidea	4	41	Procaviidae	4	61	Procavia capensis	Hyrax	2.41	0.0655738	6	383	158.921	158.921	40	9945	4126.56	4126.56
Theria	Eutheria	Xenarthra	106	97	Cingulata	21	68	Dasypodidae	21	68	Dasypus novemcinctus	Armadillo	2.15	0.308824	0	0	0	0	6	5950	2767.44	2767.44
Theria	Eutheria	Xenarthra	106	97	Pilosa	10	68	Megalonychidae	2	26	Choleopus hoffmanni	Sloth	2.12	0.0769231	4	556	262.264	262.264	23	3709	1749.53	1749.53
Metatheria	Metatheria	Metatheria	345		Didelphimorphia	87	88	Didelphidae	87	30	Monodelphis domestica	Opossum	3.34	2.9	8	1393	417.066	417.066	70	46497	13921.3	13921.3
Metatheria	Metatheria	Metatheria	345		Diprotodontia	143	66	Macropodidae	65	20	Macropus eugenii	Wallaby	2.54	3.25	2	15	5.90551	5.90551	7	9514	3745.67	3745.67
Prototheria	Prototheria	Prototheria	5		Monotremata	5	186	Ornithorhynchidae	1	38	Ornithorhynchus anatinus	Platypus	1.84	0.0263158	0	0	0	0	10	214	116.304	116.304

## Sheet: Table S5A-B
Table S5A. Results of the Spearman correlation between the TE activity parameters and rate of speciation from Table S1
TE activity parameter	S	P-value	Rho
1%DI	2502.2	0.0399	0.3837049
5%DI	1892	0.003262	0.5339901
1%NF	1986.7	0.004647	0.5106564
5%NF	2310.1	0.01958	0.4310005
Table S5B. Results of the Spearman correlation between the TE activity parameters and rate of speciation (including extinct species) from Table S2.
TE activity parameter	S	P-value	Rho
1%DI	1528.4	0.01363	0.4774796
5%DI	1524.8	0.01336	0.4787143
1%NF	1484.1	0.01057	0.4926228
5%NF	1664.4	0.02794	0.4309903

## Sheet: Table S6A-B
Table S6A. Results of the linear regression model between the parameters of TE activity and the rate of speciation from Table S1.
TE activity parameter	Regression coefficient	Adjusted R squared	P-value
1%DI	48.17	0.2343	0.00457
5%DI	889.9	0.1353	0.02814
1%NF	0.5944	0.4937	1.291e-05
5%NF	2.6686	0.4712	2.366e-05
Table S6B. Results of the linear regression model between the parameters of TE activity and the rate of speciation (including extinct species) from Table S2.
TE activity parameter	Regression coefficient	Adjusted R squared	P-value
1%DI	19.409	0.1592	0.0248
5%DI	280.4	0.06947	0.1034
1%NF	0.27152	0.5435	1.05e-05
5%NF	1.1853	0.5179	2.06e-05

## Sheet: Table S7
Table S7. Average body mass and proxy for generation time for all the mammalian species for which these data are available.
SUPERORDER or SUBCLASS	SPECIES	FAMILY NAME	AVERAGE BODY MASS kg	PROXY FOR GENERATION TIME months
Laurasiatheria	Bos taurus	bovidae	775	21
	Canis lupus familiaris	canidae	51.5	11
	Equus caballus	equidae	563.5	42.7
	Erinaceus europaeus	erinaceidae	1	9.63
	Felis catus	felidae	4.75	9
	Lama pacos	camelidae	60	29.85
	Myotis lucifugus	vespertilionidae	0.01	8.83
	Pteropus vampyrus	pteropodidae	0.85	29.53
	Sorex araneus	soricidae	0.01	10.17
euarchonthoglires	Spermophilus tridecemlineatus	sciuridae	0.13	12
	Tarsius syrichta	tarsiidae	0.125	23
	Callithrix jacchus	cebidae	0.33	20
	Cavia porcellus	caviidae	0.9	4.4
	Dipodomys ordii	heteromydae	0.08	3
	Homo sapiens	hominidae homo	70	177
	Macaca mulatta	cercopitecidae	8	54
	Microcebus murinus	galagidae	0.75	10.13
	Ochotona princeps	ochotonidae	0.15	11.87
	Orictolagus cuniculus	leporidae	2	17.17
	Rattus norvegicus	muridae	0.32	4.27
	Mus musculus	muridae mus	0.02	2.2
	Otolemur garnettii	cheirogaleidae	0.064	24.33
	Pan troglodites	hominidae	48	163.7
xenarthra	Choloepus ofmanni	bradipodidae	6	45
	Dasypus novemcinctus	dasipododae	5.65	19
afrotheria	Echinops telfair	tenrecidae	0.18	2.88
	Loxodonta africana	elefantidae	4050	154
	Procavia capensis	procavidae	3.8	23
marsupialia	Macropus eugenii	macropodidae	6.6	16.88
	Monodelphis domestica	didelphidae	0.12	4.92
monotremata	Ornitoryncus anatinus	Ornithorhynchidae	1.65	39.5

## Sheet: Table S8
Table S8. Results of the Spearman correlation tests between the rate of speciation (RS), body mass and generation time.
Life trait	S	P-value	rho
Body mass	4233.4	0.02194	-0.4473324
Generation time	4402.5	0.008486	-0.50513

## Sheet: Table S9
Table S9. Results of the Spearman correlation tests between the TE activity parameters and the body mass from Table S7.
TE activity parameter	S	P-value	rho
1%DI	3126.4	0.7382	-0.0688
5%DI	3241.1	0.5993	-0.1081
1%NF	3566.1	0.282	-0.2192
5%NF	3711.4	0.1841	-0.2689

## Sheet: Table S10
Table S10. Results of the Spearman correlation tests between the TE activity parameters and generation time from Table S7.
TE activity parameter	S	P-value	rho
1%DI	3651.4	0.2212	-0.2483
5%DI	4227.2	0.02266	-0.4452
1%NF	3768.5	0.1531	-0.2884
5%NF	3510.3	0.327	-0.2001

[truncated: 5 more sheets: Table S11A-B, Table S12, Table S13, Table S14, Table S15]
